# Supplementary material for: Leveraging Next‐Generation Tools for Genetic Assessment and Demographic Monitoring in Threatened and Elusive Humboldt Martens
Source: Evol Appl. 2026 Jul 9;19(7):e70277. doi: 10.1111/eva.70277 (PMC13351330; doi:10.1111/eva.70277)
Supplement: Supplementary file 1 — Appendix S1: eva70277‐sup‐0001‐AppendixS1.zip. [file EVA-19-e70277-s002.zip]

Archive with 11 entries (10 files):
- Updated_COMA_HistoricalRangeMap/
- Updated_COMA_HistoricalRangeMap/COMA_historic_rangemap_dissolve.dbf
- __MACOSX/Updated_COMA_HistoricalRangeMap/._COMA_historic_rangemap_dissolve.dbf
- Updated_COMA_HistoricalRangeMap/COMA_historic_rangemap_dissolve.shx
- __MACOSX/Updated_COMA_HistoricalRangeMap/._COMA_historic_rangemap_dissolve.shx
- Updated_COMA_HistoricalRangeMap/COMA_historic_rangemap_dissolve.shp
- __MACOSX/Updated_COMA_HistoricalRangeMap/._COMA_historic_rangemap_dissolve.shp
- Updated_COMA_HistoricalRangeMap/COMA_historic_rangemap_dissolve.cpg
- __MACOSX/Updated_COMA_HistoricalRangeMap/._COMA_historic_rangemap_dissolve.cpg
- Updated_COMA_HistoricalRangeMap/COMA_historic_rangemap_dissolve.prj
- __MACOSX/Updated_COMA_HistoricalRangeMap/._COMA_historic_rangemap_dissolve.prj
